# Supplementary material for: Quantification of Hepatitis E Virus ORF2 Protein by a Novel Sandwich ELISA
Source: Viruses. 2024 Mar 2;16(3):393. doi: 10.3390/v16030393 (PMC10974087; doi:10.3390/v16030393)
Supplement: Supplementary file 1 [file viruses-16-00393-s001.zip]

Archive with 1 entries (1 files):
- viruses-2806176-supplementary.pdf
